# Supplementary material for: All-trans retinoic acid (ATRA) regulates key genes in the RARG-TOP2B pathway and reduces anthracycline-induced cardiotoxicity
Source: PLoS One. 2022 Nov 4;17(11):e0276541. doi: 10.1371/journal.pone.0276541 (PMC9635745; doi:10.1371/journal.pone.0276541)
Supplement: S1 Table — The echocardiography measurements were acquired between heart rates 400 to 450 beats per minute. No significant differences were found between the groups. (XLSX) [file pone.0276541.s002.xlsx]

## Sheet: Sheet1
	Control		Doxorubicin		ATRA + Doxorubicin
	Mean	Standard deviation	Mean	Standard deviation	Mean	Standard deviation
Baseline	418	12.7	417.8	11.6	430.8	17
Week 3	432.6	11.8	416.2	11.3	421.1	11.7
Week 6	425.3	12.1	408.1	7.5	423.5	17
Week 8	428.5	20.2	421.6	11.6	420.9	13.1
