# Supplementary material for: All-trans retinoic acid (ATRA) regulates key genes in the RARG-TOP2B pathway and reduces anthracycline-induced cardiotoxicity
Source: PLoS One. 2022 Nov 4;17(11):e0276541. doi: 10.1371/journal.pone.0276541 (PMC9635745; doi:10.1371/journal.pone.0276541)
Supplement: S1 Data — (XLSX) [file pone.0276541.s003.xlsx]

## Sheet: Fig1a,b Cell viability assay 
	Cell viability (%)
Log [Doxorubicin](nM)	Control												ATRA (500 nM)												ATRA (1000 nM)
1	94.11	111.8	94.11	109.3	110.7	80.05	93.66	81.76	124.6	76.2712	119.492	104.237	109.7	112.6	77.64	84.25	123.6	92.13	78.24	133.9	87.84	108.791	85.7143	105.495	132.7	92.11	75.21	83.66	112.4	103.9	100.6	105.8	93.61	94.898	105.495	115.385
3	51.98	64.21	69.65	75.87	75.87	73.09	65.11	41.33	48.46	63.5593	86.4407	137.288	61.6	71.81	55.77	77.95	84.25	84.25	64.8	91.68	87.84	108.791	108.791	138.462	142.8	119.2	115.8	75.21	78.59	70.14	67.49	43.11	77.94	89.011	82.4176	105.495
3.49969	46.55	61.49	75.08	75.87	80.05	71.69	87.71	54.41	43.71	58.4746	76.2712	94.0678	68.89	80.56	52.86	88.98	82.68	90.55	70.56	78.24	76.32	108.791	102.198	115.385	142.8	125.9	119.2	76.9	98.87	76.9	65.75	64.01	107.5	108.791	112.088	125.275
4	45.19	66.93	61.49	70.3	53.6	68.91	57.98	47.27	57.98	45.7627	66.1017	122.034	58.69	58.69	63.06	60.63	81.1	66.93	91.68	68.64	60.96	42.8571	89.011	95.6044	119.2	115.8	125.9	65.07	68.45	61.69	62.26	60.52	81.42	118.681	92.3077	105.495
4.49969	30.24	31.6	32.96	25.75	29.93	29.93	22.3	21.11	17.54	22.8814	27.9661	48.3051	25.15	30.98	30.98	24.41	35.43	32.28	18.72	26.4	20.64	75.8242	62.6374	49.4505	68.45	71.83	81.97	32.96	36.34	29.58	34.4	27.43	39.62	49.4505	39.5604	65.9341
5	11.21	15.29	12.57	9.049	9.049	7.657	9.217	12.78	11.6	10.1695	7.62712	15.2542	14.95	13.49	14.95	7.087	13.39	13.39	9.12	14.88	12.96	16.4835	26.3736	16.4835	31.27	27.89	41.41	9.296	12.68	12.68	11.76	11.76	6.531	13.1868	13.1868	29.6703
	Nonlin fit of Cell Viability MTT
		Control	ATRA (500 nM)	ATRA (1000 nM)	Global (shared)
	Comparison of Fits																Doxorubicin IC50 (μM)
	Null hypothesis				LogIC50 same for all data sets
	Alternative hypothesis				LogIC50 different for each data set								Mean	Upper limit	Lower Limit	Mean	Upper limit	Lower Limit	Mean	Upper limit	Lower Limit
	P value				<0.0001								Control			ATRA (500 nM)			ATRA (1000 nM)
	Conclusion (alpha = 0.05)				Reject null hypothesis							IC50 (μM)	10.095	14.265	7.034	18.829	24.623	14.389	32.934	43.341	25.381
	Preferred model				LogIC50 different for each data set
	F (DFn, DFd)				15.14 (2, 210)
	LogIC50 different for each data set
	Best-fit values
	LogIC50	4.004	4.275	4.518
	HillSlope	-0.6539	-0.9755	-1.566
	IC50	10095	18829	32934
	95% CI (profile likelihood)
	LogIC50	3.847 to 4.154	4.158 to 4.391	4.405 to 4.637
	HillSlope	-0.8493 to -0.4986	-1.302 to -0.7416	-2.477 to -1.079
	IC50	7034 to 14265	14389 to 24623	25381 to 43341
	Goodness of Fit
	Degrees of Freedom	70	70	70
	R squared	0.7249	0.7554	0.6716
	Sum of Squares	21866	20906	32758
	Sy.x	17.67	17.28	21.63
	LogIC50 same for all data sets
	Best-fit values
	LogIC50	4.354	4.354	4.354	4.354
	HillSlope	-0.5665	-0.9659	-1.539
	IC50	22598	22598	22598	22598
	95% CI (profile likelihood)
	LogIC50	4.274 to 4.436	4.274 to 4.436	4.274 to 4.436	4.274 to 4.436
	HillSlope	-0.8153 to -0.3897	-1.367 to -0.6940	-2.248 to -1.091
	IC50	18785 to 27276	18785 to 27276	18785 to 27276	18785 to 27276
	Goodness of Fit
	Degrees of Freedom				212
	R squared	0.6437	0.749	0.6326	0.6868
	Sum of Squares	28316	21460	36648	86424
	Sy.x				20.19
	Constraints
	LogIC50	LogIC50 is shared	LogIC50 is shared	LogIC50 is shared
	Number of points
	# of X values	72	72	72
	# Y values analyzed	72	72	72
	Nonlin fit of Control vs 500								Nonlin fit of Control vs 1000
		Control	ATRA 500nM	Global (shared)					Control	ATRA 1000nM	Global (shared)
	Comparison of Fits							Comparison of Fits
	Null hypothesis			LogIC50 same for all data sets				Null hypothesis			LogIC50 same for all data sets
	Alternative hypothesis			LogIC50 different for each data set				Alternative hypothesis			LogIC50 different for each data set
	P value			0.0051				P value			<0.0001
	Conclusion (alpha = 0.05)			Reject null hypothesis				Conclusion (alpha = 0.05)			Reject null hypothesis
	Preferred model			LogIC50 different for each data set				Preferred model			LogIC50 different for each data set
	F (DFn, DFd)			8.104 (1, 140)				F (DFn, DFd)			25.71 (1, 140)
	LogIC50 different for each data set							LogIC50 different for each data set
	Best-fit values							Best-fit values
	LogIC50	4.004	4.275					LogIC50	4.004	4.518
	HillSlope	-0.6539	-0.9755					HillSlope	-0.6539	-1.566
	IC50	10095	18829					IC50	10095	32934
	95% CI (profile likelihood)							95% CI (profile likelihood)
	LogIC50	3.847 to 4.154	4.158 to 4.391					LogIC50	3.847 to 4.154	4.405 to 4.637
	HillSlope	-0.8493 to -0.4986	-1.302 to -0.7416					HillSlope	-0.8493 to -0.4986	-2.477 to -1.079
	IC50	7034 to 14265	14389 to 24623					IC50	7034 to 14265	25381 to 43341
	Goodness of Fit							Goodness of Fit
	Degrees of Freedom	70	70					Degrees of Freedom	70	70
	R squared	0.7249	0.7554					R squared	0.7249	0.6716
	Sum of Squares	21866	20906					Sum of Squares	21866	32758
	Sy.x	17.67	17.28					Sy.x	17.67	21.63
	LogIC50 same for all data sets							LogIC50 same for all data sets
	Best-fit values							Best-fit values
	LogIC50	4.169	4.169	4.169				LogIC50	4.399	4.399	4.399
	HillSlope	-0.6545	-0.9482					HillSlope	-0.5317	-1.576
	IC50	14768	14768	14768				IC50	25036	25036	25036
	95% CI (profile likelihood)							95% CI (profile likelihood)
	LogIC50	4.073 to 4.265	4.073 to 4.265	4.073 to 4.265				LogIC50	4.292 to 4.509	4.292 to 4.509	4.292 to 4.509
	HillSlope	-0.8678 to -0.4876	-1.263 to -0.7226					HillSlope	-0.7986 to -0.3505	-2.419 to -1.094
	IC50	11821 to 18425	11821 to 18425	11821 to 18425				IC50	19574 to 32258	19574 to 32258	19574 to 32258
	Goodness of Fit							Goodness of Fit
	Degrees of Freedom			141				Degrees of Freedom			141
	R squared	0.706	0.7441	0.7296				R squared	0.6246	0.651	0.6604
	Sum of Squares	23370	21878	45247				Sum of Squares	29835	34821	64656
	Sy.x			17.91				Sy.x			21.41
	Constraints							Constraints
	LogIC50	LogIC50 is shared	LogIC50 is shared					LogIC50	LogIC50 is shared	LogIC50 is shared
	Number of points							Number of points
	# of X values	72	72					# of X values	72	72
	# Y values analyzed	72	72					# Y values analyzed	72	72

## Sheet: Fig1c Apoptosis assay
	Relative caspase activation at 10 μM doxorubicin
	Control	ATRA (500 nM)	ATRA (1000 nM)
	0.900923	0.827939	0.843856
	1.07821	0.751203	0.695556
	0.98594	0.865802	0.638563
	1.06766	0.811279	0.797331
	0.798111	0.970809	0.801983
	1.16916	0.816832	0.764181

## Sheet: Fig2,3 Gene expression assays
								Human cardiomyocytes
			Relative gene expression (Log2 fold)
			RARG			RARB			RARA			TOP2A			TOP2B
		Control	0.032846	-0.05107	0.018228	0.066284	-0.10113	0.034842	0.118675	-0.14734	0.028663	0.057653	-0.04606	-0.0116	0.0951697	-0.07732	-0.01785
		Doxorubicin (1μM)	0.26858	0.147099	0.201714	-3.6201	-3.69985	-3.78644	-1.33618	-1.5694	-1.50758	-1.0756	-1.17961	-1.02725	-1.04516	-1.23216	-1.1955
		ATRA (500 nM)	1.24532	1.09535	1.14368	1.76373	1.60686	1.691	-1.3817	-1.5584	-1.43903	-0.58245	-0.73045	-0.6375	-0.31927	-0.38967	-0.43382
			Relative gene expression (Log2 fold)
			FAS			APAF1			TP53INP1			BAX			PPARGC1A			PPARGC1B			ATP5F1A
		Control	0.026951	-0.04209	0.015134	0.127318	-0.01978	-0.10754	0.079643	-0.06118	-0.01846	0.00206	0.001465	-0.00352	0.038278	-0.00383	-0.03445	0.062665	-0.08055	0.017888	0.077917	-0.02602	-0.0519
		Doxorubicin (1μM)	1.88384	1.783	1.90933	2.35698	2.19842	2.19263	2.28924	2.13223	2.13002	-0.20048	-0.29274	-0.27979	-1.58624	-1.61469	-1.25063	1.95288	1.85466	1.85548	-0.30706	-0.41812	-0.46325
		ATRA (500 nM)	-0.5117	-0.55162	-0.53976	-0.34924	-0.41513	-0.28502	-0.31788	-0.41777	-0.37671	-0.48241	-0.51521	-0.48841	-1.77562	-1.70377	-1.44198	-0.05524	-0.42285	-0.52953	-0.25419	-0.34167	-0.34965
								Mouse heart tissues
			Relative gene expression (Log2 fold)
			Rarg									Rarb									Rara									Top2a									Top2b
		Control	0.21919	0.041717	-0.03853	-0.19565	-0.29775	-0.18443	0.090599	0.171547	0.19331	0.08816	-0.10224	-0.00253	0.148925	0.173328	0.134151	-0.11837	-0.15321	-0.16822	0.394795	0.249209	0.365136	-0.03325	-0.14265	-0.12048	-0.15406	-0.32366	-0.23504	0.137575	0.088253	0.204223	0.395289	0.337019	0.477576	1.26135	1.34997	-0.40477	0.015571	-0.00107	-0.00115	0.080071	0.037238	0.067721	-0.055	-0.06508	-0.07831
		Doxorubicin	0.232255	0.103635	0.047818	0.187582	0.112779	0.125238	-0.16318	-0.24653	-0.22934	-0.09671	-0.13247	-0.13211	-0.15628	-0.1158	-0.14106	0.248967	0.250163	0.223622	-0.05918	-0.12978	-0.12294	-0.2454	-0.29266	-0.27635	-0.00711	-0.24394	-0.21318	-1.6608	-1.70448	-1.42053	-0.00981	-0.26318	-0.11176	-1.20388	-0.97667	-1.07402	-0.01139	-0.03905	0.007656	0.040276	-0.03141	0.044075	0.022286	-0.01691	-0.01722
		Doxorubicin + ATRA	0.804217	0.198249	0.202502	-0.11996	-0.01782	-0.10275	0.193207	0.127011	0.085543	-0.22611	-0.11539	-0.12385	0.165245	0.123395	0.17308	-0.02277	-0.02275	-0.02789	0.108873	0.060694	-0.00468	-0.15571	-0.29837	-0.32185	-0.05587	-0.18363	-0.23944	-0.56498	-0.6092	-0.62308	-2.53117	-2.6705	-2.47998	-1.43556	-1.45503	-1.53949	0.26354	0.221174	0.24662	0.114892	0.07145	0.074443	0.052428	0.050971	0.058967

## Sheet: Fig 4 Echocardigraphy
			Fractional shortening (%)
			Control					Doxorubicin					ATRA + Doxorubicin
		Baseline	38.6748	42.7225	43.1294	42.1279	41.2768	40.7841	40.8718	44.4964	44.0719	40.7366	45.7487	43.123	41.8934	41.2208	39.4508
		Week 3	41.623	46.351	45.3828	50.3602	40.8008	34.0685	25.541	41.5117	34.2853	36.4852	34.356	37.8121	41.0309	42.7608	32.235
		Week 6	40.7588	45.0902	42.0503	42.5261	44.7466	37.5268	30.5752	26.1986	29.4088	24.2703	40.9471	45.1817	38.2368	39.875	33.0509
		Week 8	40.0045	41.9174	45.6472	41.7067	47.4716	33.6085	28.4057	26.5878	28.7882	28.0564	44.1362	34.7179	33.1644	32.9962	36.6355
			Ejection fraction (%)
			Control					Doxorubicin					ATRA + Doxorubicin
		Baseline	71.1402	75.3073	75.5527	74.8417	73.6715	73.0675	73.279	77.3135	77.0619	72.9346	78.3164	75.6562	74.937	73.2946	71.1034
		Week 3	74.1482	79.5298	77.9879	82.7404	72.7851	64.1392	51.708	73.8383	64.1163	67.2284	64.3612	69.1002	72.5453	75.0359	62.3717
		Week 6	72.3232	76.8602	74.653	75.2968	76.8271	68.7632	58.7807	52.3623	57.6795	49.9433	72.7234	77.3246	69.3725	71.602	62.7701
		Week 8	73.6552	78.0172	72.739	77.2376	63.7276	55.6839	52.8968	56.2942	55.7391	51.2091	65.6052	62.8548	62.447	67.6106	59.3361

## Sheet: Fig 5 Histology
				H&E Stain										TUNEL Stain
		Number of cardiomyocytes with vacuolated cytoplasm/mm2											Number of TUNEL-positive cardiomyocytes/mm2
			Control	Doxorubicin	ATRA + Doxorubicin								Control	Doxorubicin	ATRA + Doxorubicin
			0.105792	0.389259	0.384221								0.0529	0.32438	0.19211
			0	1.62269	1.82791								0.05946	0.25963	0.2708
			0	1.01658	0.375742								0.10873	0.25415	0.22545
			0	1.12141	0.139072								0.06231	0.44856	0.20861
			0	0.224564	0.200776								0.10758	0.44913	0.2677

## Sheet: S1_Fig Change in weight 
									Percent change in body weight
			Weeks	Control					ATRA + Doxorubicin					Doxorubicin
			0	-4.97	0.1	6.9	-0.29	-1.73	4.1	-8.36	2.6	4.1	-2.49	-4.47	3	-4.81	-0.07	6.4
			1	5.5	14.8	7.6	16.3	14.1	6.3	-3.23	10.7	3.4	13.6	1.6	7	13.8	4.7	7.4
			2	5.5	14.8	7.6	16.3	14.1	6.3	-3.23	10.7	3.4	13.6	1.6	7	13.8	4.7	7.4
			3	12.7	22.4	19.5	31	29.2	7	-1.76	3.4	0.1	3	6.7	8.4	15.9	4.3	5
			4	16.6	26.7	23.8	36.4	34.6	3	-7.99	4.8	-1.03	4.1	0.6	5.7	13.8	0.3	2.3
			5	25.6	31.7	31	39.3	43.3	2.6	-6.52	7	3.4	3.4	-0.07	3.3	12.5	-0.07	3
			6	31.4	42.2	37.5	46.1	47.9	3	-6.89	3	0.4	0.1	-1.08	0.9	9.1	-1.42	-1.42
			7	27.1	47.2	33.5	45.8	49	1.2	-11.29	-5.06	-4.33	-5.43	-6.5	-4.13	6.4	-6.84	-8.88
			8	29.2	47.6	41.1	51.9	52.3	-0.29	-12.02	-3.23	-3.59	-6.52	-3.46	-12.94	1.6	-7.52	-6.84
			9	33.2	51.2	40.4	47.6	54.1	-2.86	-13.86	-9.82	-8.36	-10.92	-5.15	-13.96	-4.47	-10.91	-9.55
